# Supplementary material for: Strain-Specific Fungal–Bacterial Co-Inoculation Regulates Rhizosphere Microecology and Plant–Soil–Microbiome Responses in Conifer Seedlings
Source: Microorganisms. 2026 Jun 30;14(7):1436. doi: 10.3390/microorganisms14071436 (PMC13414307; doi:10.3390/microorganisms14071436)
Supplement: Supplementary file 1 [file microorganisms-14-01436-s001.zip]

Archive with 1 entries (1 files):
- microorganisms-4381166-supplementary.pdf
